# Supplementary material for: Mutant prevention concentrations and phenotypic and genomic profiling of first-step resistance mechanisms to classical and novel β-lactams in Pseudomonas aeruginosa
Source: Antimicrob Agents Chemother. 2025 Mar 11;69(4):e01942-24. doi: 10.1128/aac.01942-24 (PMC11963537; doi:10.1128/aac.01942-24)
Supplement: Table S1 — Phenotypic and genomic characterization of the studied mutants. [file aac.01942-24-s0001.xlsx]

## Sheet: Tabla Suplementaria
Table S1. Phenotypic and genomic characterization of the four studied mutant per strain and antibiotic.
				MIC (mg/L)																				WGS (related to resistance in bold)	MUTATIONAL RESISTANCE ON HORIZONTALLY ACQUIRED DETERMINANTS
Strain	Antibioitic	Experiment	Mutant	CTZ	EUCAST v14 CTZ S≤4 R>4	CAZ	EUCAST v14 CAZ R>8	CZA	EUCAST v14 CZA S≤8 R>8	FDC	EUCAST v14 FDC S≤2 R>2	IPM	EUCAST v14 IPM R>4	IMR	EUCAST v14 IMR S≤2 R>2	MEM	EUCAST v14 MEM S≤2 R>8	MEV	EUCAST v14 MEV S≤8 R>8	ATM	EUCAST v14 ATM R>16	ATA	EUCAST v14 ATM S≤16 R>16
PAO1			WT	0.25	S	1	I	1	S	0.06	S	1	I	0.25	S	0.25	S	0.25	S	2	I	2	S
PAO1	CTZ	1	m1	2	S	2	I	2	S	0.06	S	1	I	0.25	S	4	I	4	S	4	I	4	S	cpxR (L16Q)
PAO1	CTZ	1	m2	2	S	2	I	2	S	0.06	S	1	I	0.5	S	2	S	2	S	4	I	4	S	cpxS (R233L)
PAO1	CTZ	2	m1	2	S	2	I	2	S	0.12	S	1	I	0.5	S	2	S	2	S	4	I	4	S	cpxS (aa282InsLA)
PAO1	CTZ	2	m2	2	S	2	I	2	S	0.25	S	1	I	0.5	S	2	S	2	S	4	I	4	S	cpxS (aa282InsLA)
PAO1	CAZ	1	m1	1	S	32	R	1	S	0.06	S	1	I	0.25	S	0.25	S	0.25	S	8	I	2	S	dacB (aa322InsAS)
PAO1	CAZ	1	m2	0.5	S	32	R	1	S	0.06	S	2	I	0.25	S	0.25	S	0.25	S	16	I	2	S	dacB (aa153InsGRRRS), pilZ (nt221Δ4)
PAO1	CAZ	2	m1	1	S	32	R	1	S	0.06	S	1	I	0.25	S	0.25	S	0.25	S	16	I	2	S	dacB (nt839InsCT)
PAO1	CAZ	2	m2	1	S	32	R	1	S	0.06	S	1	I	0.25	S	0.25	S	0.25	S	16	I	2	S	dacB (nt63Δ1)
PAO1	CZA	1	m1	1	S	4	I	4	S	0.06	S	2	I	0.25	S	2	S	2	S	8	I	8	S	Δ275K (PA1944-PA2179)-hmgA, mexXYZ, galU
PAO1	CZA	1	m2	1	S	4	I	4	S	0.12	S	2	I	0.25	S	2	S	2	S	8	I	8	S	Δ96K (PA2017-PA2090)-mexXYZ, galU
PAO1	CZA	2	m1	1	S	4	I	4	S	0.12	S	2	I	0.25	S	2	S	2	S	8	I	8	S	Δ90K (PA1942-PA2022)-hmgA, mexXYZ, galU
PAO1	CZA	2	m2	1	S	4	I	8	S	0.06	S	2	I	0.25	S	2	S	2	S	8	I	8	S	Δ343K (PA1874-PA2161)-hmgA, mexXYZ, galU
PAO1	FDC	1	m1	0.25	S	1	I	0.5	S	0.12	S	2	I	0.25	S	0.25	S	0.25	S	2	I	2	S	PA2435 (A606V), opmK (A203T)
PAO1	FDC	1	m2	0.25	S	1	I	1	S	0.12	S	1	I	0.25	S	0.25	S	0.25	S	2	I	2	S	hutC (Y181X), piuA (aa30Δ2)
PAO1	FDC	2	m1	0.25	S	1	I	1	S	0.12	S	1	I	0.25	S	0.25	S	0.25	S	2	I	2	S	piuA (aa665Δ2), pilB (G326)
PAO1	FDC	2	m2	0.5	S	1	I	1	S	0.25	S	1	I	0.5	S	0.25	S	0.25	S	2	I	2	S	phuV (V114D), pilB (N349K)
PAO1	IPM	1	m1	0.25	S	2	I	1	S	0.06	S	16	R	0.5	S	4	I	4	S	4	I	4	S	oprD (nt696Δ1), pilZ (nt221Δ4)
PAO1	IPM	1	m2	0.25	S	1	I	1	S	0.06	S	16	R	1	S	4	I	4	S	4	I	2	S	oprD (nt894Δ1)
PAO1	IPM	2	m1	0.25	S	1	I	1	S	0.06	S	16	R	1	S	4	I	4	S	4	I	4	S	oprD (W339X)
PAO1	IPM	2	m2	0.25	S	1	I	1	S	0.06	S	16	R	1	S	4	I	4	S	4	I	4	S	oprD (nt1205InsG)
PAO1	IMR	1	m1	0.25-0.5	S	4	I	2	S	0.06	S	16	R	1	S	4	I	4	S	4	I	4	S	oprD (aa397Δ9)
PAO1	IMR	1	m2	0.25	S	2	I	2	S	0.06	S	16	R	1	S	4	I	4	S	4	I	2	S	oprD (Q340X)
PAO1	IMR	2	m1	0.25	S	1	I	1	S	0.06	S	8	R	1	S	4	I	4	S	4	I	4	S	oprD (Q340X)
PAO1	IMR	2	m2	0.25	S	1	I	1	S	0.06	S	16	R	1	S	4	I	4	S	4	I	4	S	oprD (Q340X)
PAO1	MEM	1	m1	0.25	S	1	I	1	S	0.06	S	8	R	0.5	S	4	I	4	S	4	I	2	S	oprD (nt1Δ840)
PAO1	MEM	1	m2	0.25	S	1	I	1	S	0.06	S	8	R	1	S	4	I	4	S	4	I	4	S	oprD (W417X)
PAO1	MEM	2	m1	0.25	S	1	I	1	S	0.06	S	8	R	1	S	4	I	4	S	4	I	2	S	oprD (nt6InsT)
PAO1	MEM	2	m2	0.25	S	2	I	1	S	0.06	S	8	R	1	S	4	I	4	S	4	I	4	S	oprD (nt6InsT)
PAO1	MEV	1	m1	0.25	S	2	I	1	S	0.06	S	8	R	1	S	4	I	4	S	8	I	8	S	oprD (nt1089Δ2)
PAO1	MEV	1	m2	0.25	S	1	I	1	S	0.06	S	8	R	1	S	4	I	4	S	8	I	8	S	oprD (nt853Δ4)
PAO1	MEV	2	m1	0.25	S	1	I	0.5	S	0.06	S	8	R	1	S	4	I	4	S	8	I	8	S	oprD (W138X)
PAO1	MEV	2	m2	0.25	S	1	I	1	S	0.06	S	8	R	1	S	4	I	4	S	4	I	4	S	oprD (nt107InsA)
PAO1	ATM	1	m1	0.5	S	4	I	2-4	S	0.12	S	1	I	0.25	S	1	S	1	S	8	I	8	S	mexR (C62X)
PAO1	ATM	1	m2	0.5	S	4	I	2-4	S	0.12	S	2	I	0.25	S	2	S	1-2	S	8	I	8	S	mexR (nt374insG), pilE (T117P)
PAO1	ATM	2	m1	1	S	4	I	2	S	0.06	S	1	I	0.5	S	1	S	1	S	8	I	8	S	Δ101K (PA2009-PA2086)-hmgA, mexXYZ, galU
PAO1	ATM	2	m2	1	S	4	I	2	S	0.06	S	1	I	0.5	S	1	S	1	S	8	I	8	S	Δ101K (PA2009-PA2086)-hmgA, mexXYZ, galU
PAO1	ATA	1	m1	0.5	S	4	I	2	S	0.03	S	2	I	0.25	S	1	S	1	S	8	I	8	S	Δ370K (PA1901-PA2219)-hmgA, mexXYZ, galU
PAO1	ATA	1	m2	0.5	S	4	I	2	S	0.06	S	2	I	0.25	S	1	S	1	S	8	I	8	S	Δ331K (PA1916-PA2202)-hmgA, mexXYZ, galU
PAO1	ATA	2	m1	0.5	S	4	I	4	S	0.12	S	1	I	0.5	S	2	S	2	S	8	I	8	S	mexR (L57Q)
PAO1	ATA	2	m2	1	S	4	I	2	S	0.06	S	1	I	0.5	S	1	S	1	S	16	I	16	S	Δ101K (PA2009-PA2086)-hmgA, mexXYZ, galU
PAOMS			WT	0.25	S	8-16	I	1	S	0.25	S	2	I	0.25	S	2	S	2	S	8	I	8	S	ΔmutS
PAOMS	CTZ	1	m1	8	R	128	R	16	R	0.5	S	8	R	0.25	S	4	I	4	S	64	R	16	S	ruvA (T120I), tolA (S12G), dgt (H344R), phnW (A176V), PA0123 (R131H), PA0850 (A139V), PA0902 (nt858InsG), PA2201 (A90T), PA2214 (S380P), aguA (G326K), pelE (W102R), xcpS (L189P), PA3462 (S176N), nalD (V96A), PA3504 (nt1064InsC), PA3614 (G380D), PA4058 (P106L), ampR (D135N), rplA (K94R), sahH (Y271H), PA4787 (R311C), selB (A584V), dgcA (T276A), PA5273 (nt692InsG), glpR (nt8InsC), cynR (nt505InsG)
PAOMS	CTZ	1	m2	8	R	128	R	16	R	1	S	8	R	0.5	S	4	I	4	S	64	R	16	S	ruvA (T120I), tolA (S12G), dgt (H344R), phnW (A176V), PA0123 (R131H), PA0902 (nt858InsG), PA2201 (A90T), PA2214 (S380P), aguA (G326K), pelE (W102R), xcpS (L189P), PA3462 (S176N), nalD (V96A), PA3504 (nt1064InsC), PA3614 (G380D), PA4058 (P106L), ampR (D135N), rplA (K94R), sahH (Y271H), PA4787 (R311C), selB (A584V), dgcA (T276A), PA5273 (nt692insG), PA0850 (A139V), glpR (nt8InsC), cynR (nt505InsG)
PAOMS	CTZ	2	m1	16	R	32	R	16-32	R	0.5	S	0.12	I	0.25	S	1	S	1	S	8	I	8	S	PA0419 (nt529InsG), PA0714 (nt65InsG), PA1061 (G286D), bdlA (R324H), PA1857 (V73A), PA2006 (G395S), ptxR (Q172R), PA2402 (A2368T), PA2770 (nt461Δ1), treA (P151L), PA3254 (P131L), PA3313 (L307P), plsB (P81S), wspC (E218K), narG (T25A), PA4000 (P341L), mpl (P37S), ampC (G183D), PA4120 (P119S), lpx01 (W71X), PA4621 (A498V), retS (G197S), hemB (N103S), PA0572 (D280G), PA0657 (R40C)
PAOMS	CTZ	2	m2	16	R	32	R	16	R	1	S	0.12	I	0.25	S	0.5	S	1	S	8	I	8	S	PA0419 (nt529Δ1), PA0714 (nt65InsG), PA1061 (G286D), PA1857 (V73A), PA2006 (G395S), ptxR (Q172R), PA2402 (A2368T), treA (P151L), PA2770 (nt461Δ1), PA2858 (nt340InsC), PA3254 (P131L), PA3313 (L307P), plsB (P81S), wspC (E218K), narG (T25A), PA4000 (P341L), mpl (aa119del1), ampC (G183D), PA4120 (P119S), lpx01 (W71X), PA4621 (A498V), retS (G197S), hemB (N103S), PA0572 (D280G), PA0657 (R40C)
PAOMS	CAZ	1	m1	2	S	64	R	8	S	0.12	S	4	I	0.25	S	4	I	4	S	32	R	8	S	tolA (S12G), dgt (H344R), PA0123 (R131H), fgtA (nt101InsG), PA2201 (A90T), PA2289 (A151V), dacB (W92R), pelE (W102R), xcpS (L189P), PA0348 (S226P), PA3565 (Y172H), PA3614 (G380D), PA4058 (P106L), uvrA (D674G), pilE (M1X), dgcA (T276A), PA0703 (A37V)
PAOMS	CAZ	1	m2	2	S	64	R	8	S	0.25	S	4	I	0.25	S	4	I	4	S	32	R	8	S	tolA (S12G), dgt (H344R), PA0123 (R131H), fgtA (nt101InsG), PA2111 (nt329Δ1), PA2201 (A90T), PA2289 (A151V), PA2858 (G331D), PA2990 (A148T), dacB (L204P), pelE (W102R), xcpZ (E123G), xcpS (L189P), PA0348 (S226P), PA0354 (V148A), PA3565 (Y172H), PA3614 (G380D), PA4058 (P106L), pilE (M1X), corA (H47R), dgcA (T276A), PA0703 (A37V)
PAOMS	CAZ	2	m1	4	S	128	R	8	S	2	S	4	I	0.25	S	4	I	4	S	64	R	16	S	cdhA (L123P), dgcA (T276A), dgt (H344R), motD (P161S), PA0123 (R131H), PA0148 (N246S), pspP (nt351Δ6), PA2201 (A90T), PA2421 (G237D), PA2529 (V414M), PA3614 (G380D), ypeB (nt207InsC), PA3696 (A182V), PA4058 (P106L), PA4191 (A63V), PA4435 (R202C), ampD (H36R), pelE (W102R), tolA (S12G), xcpS (L189P)
PAOMS	CAZ	2	m2	4	S	128	R	8	S	2	S	2	I	0.25	S	4	I	4	S	64	R	8	S	algC (I192V), gatB (Y287H), PA0313 (P97L), PA0325 (A214T), PA1114 (Y53H), PA1140 (S2P), PA1346 (V410I), PA1893 (D640G), PA2035 (D385G), PA2116 (T5A), PA2669 (Q20X), chiC (nt321InsC), pelA (nt1425InsC), PA3211 (V350M), PA3327 (F242L), PA3518 (H29R), PA3522 (T457M), glpR (nt9InsC), PA3796 (A21V), ampD (S114P), PA4785 (E274K), PA4818 (A352V), PA5083 (T82I), PA5097 (D278G), PA5291 (G224S), PA5422 (G1…
PAOMS	CZA	1	m1	2	S	64	R	8	S	0.12	S	2	I	0.5	S	4	I	4	S	16	I	16	S	PA0166 (T328A), acnB (V518A), cphA (P18L), PA2004 (nt8InsG), mexY (G287S), galU (L244P), PA2214 (R21Q), PA2286 (nt1467InsC), ptxS (V105M), PA2402 (A2368T), PA2418 (nt145InsC), PA2462 (N875S), oprN (V264M), PA2782 (S38P), PA3172 (nt153ΔGC), PA3313 (L307P), PA3459 (A110T), xerD (E159G), PA0418 (E74K), PA0450 (G442D), PA4625 (S190F), retS (G197S), PA0572 (D280G), hsbR (nt1725InsC), lysP (nt516InsC)
PAOMS	CZA	1	m2	1	S	32	R	8	S	0.25	S	4	I	0.5	S	8	I	8	S	16	I	16	S	PA0419 (nt529InsG), PA0596 (nt89Δ1), fumC2 (G403D), PA1287 (Q75R), PA1396 (D289N), ambE (G201S), mexY (G287S), PA2336 (A77T), PA2370 (G323D), fpvA (nt38InsT), pvdA (Q425R), PA2402 (A2368T), nuoG (T75A), PA2725 (nt1435InsG), PA2838 (S88P), PA3038 (V202A), leuB (H51R), PA3336 (V243A), PA4498 (P26L), hemA (A5V), retS (G197S), PA4949 (V61A), PA4982 (Q315R), aroB (W76X), PA5211 (G109R), PA5258 (A103T)…
PAOMS	CZA	2	m1	2	S	128	R	8	S	0.25	S	4	I	0.5	S	8	I	8	S	16	I	16	S	PA0061 (nt251InsC), fliD (D401G), PA1140 (S2P), PA1346 (V410I), galU (R101C), PA2062 (A76V), PA2497 (nt448InsC), PA3090 (V60A), PA3172 (L167P), PA0325 (A214T), PA3327 (F242L), PA3518 (H29R), recJ (R69W), pilJ (V474A), gatB (Y287H), algC (I192V), algF (nt232InsC), PA5548 (N263S)
PAOMS	CZA	2	m2	2	S	128	R	8-16	S-R	0.25	S	4	I	0.25	S	8	I	8	S	16	I	16	S	PA0596 (nt78InsG), PA0625 (nt1975InsG), PA0714 (nt65InsG), PA1469 (E39K), xphA (P18L), mexY (G287S), opdO (R362C), PA2214 (R21Q), PA2286 (nt1467InsC), PA2402 (A2368T), gpuA (D276G), PA3039 (nt1198InsG), PA3313 (L307P), PA3631 (V27I), PA4037 (G162D), PA0421 (T296A), pctB (R553S, A562G), radA (T109A), pgi (T216I), retS (G197S), gltB (P1207S), pilN (L6P), PA0572 (D280G), hsbR (nt1725InsC)
PAOMS	FDC	1	m1	1	S	8	I	1	S	4	R	2	I	0.25	S	2	S	2	S	8	I	8	S	PA0991 (T46A), PA1402 (L4P), PA2326 (P414L), PA2549 (S343P), PA2713 (V115A), betC (D134G), PA3206 (V235A), PA3239 (Y212H), trpA (A185T), fruA (T575A), tgt (P238L), dacC (E298G), piuA (Q685X), truB (Q3X), retS (P528L), betI (H16R), PA5383 (V215A), PA0620 (T207M), PA0704 (W336X)
PAOMS	FDC	1	m2	1	S	8	I	1	S	4	R	4	I	0.25	S	2	S	2	S	8	I	8	S	PA0991 (T46A), PA1402 (L4P), PA2326 (P414L), PA2549 (S343P), PA2713 (V115A), betC (D134G), PA3239 (Y212H), trpA (A185T), tgt (P238L), cpxS (V235A), PA3923 (H578R), dacC (E298G), piuA (Q685X), retS (P528L), betI (H16R), PA5383 (V215A), PA0620 (T207M), PA0704 (W336X)
PAOMS	FDC	2	m1	1	S	16	R	2	S	4	R	4	I	0.5	S	2	S	2	S	8	I	8	S	PA0960 (P4032S), PA1941 (F535L), exa (T127I), PA2072 (R599C), msuE (P108S), PA2363 (P75S), PA2402 (A2368T), PA3969 (G128R), PA4112 (Q934X), PA4137 (Y117H), piuA (Q548X), mdoH (N500S), PA5202 (V98A), PA5392 (R6C), PA5402 (V136A)
PAOMS	FDC	2	m2	1	S	16	R	2	S	4	R	4	I	0.5	S	2	S	2	S	8	I	8	S	PA0854 (G403D), pirR (nt387Δ1), PA1287 (Q75R), PA2211 (N217S), ambE (G201S), PA2336 (A77T) PA2370 (G323D), pvdA (D425R), PA2402 (A2368T), nuoG (T75A), PA3038 (V202A), leuB (H51R), PA3593 (T431A), PA4498 (P26L), piuC (W223X), hemA (A5V), PA4599 (A29V), PA5211 (G109R), PA5273 (E141K)
PAOMS	IPM	1	m1	0.5	S	8	I	1	S	0.03	S	16	R	1	S	4	I	4	S	8	I	8	S	cysP (S66P), PA0543 (nt98Δ1), ppiB (A25T), oprD (W65X), PA1832 (L25P), PA1909 (V164A), PA1918 (A192V), pslK (A180V), PA2402 (A2368T), mexF (A54T), PA2551 (T279A), PA2953 (G19S), PA3248 (A62V), PA4344 (V224A), PA4786 (nt386InsC), sspB (P106S), mltB1 (Y117H), morA (E1156K), creC (G322S), retS (G197S), PA5002 (A269V), hutC (A165V), cdhR (G261D), PA5402 (V136A), vfr (Y65H), PA0690 (A1038T), PA0855 (R…
PAOMS	IPM	1	m2	0.5	S	16	R	1	S	1	S	16	R	1	S	8	I	8	S	16	I	16	S	oprD (nt635InsC), PA1140 (S2P), PA1144 (nt658InsG), pys2 (I353V), PA1346 (V410I), stk1 (P267S), pabB (R152H), PA2093 (T31A), arsC (F119L), bexR (F208L), PA2502 (G42D), czcB (G396S), PA2527 (A184V), PA2551 (L10P), PA2973 (G322E), nqrB (S157L), PA0325 (A214T), PA3327 (F242L), PA3410 (H155Y), PA3518 (H29R), dnaE (R1091C), recJ (R69W), PA3798 (P166S), dauB (R20H), pyrB (A318V), fptA (P147S), gatB (Y2…
PAOMS	IPM	2	m1	0.5	S	16	R	1	S	0.06	S	16	R	1	S	8	I	8	S	8	I	8	S	clpB (E485G), lpd3 (Q367R), metH (G351D), PA0144 (G69S), PA0572 (D280G), PA0657 (R40C), oprD (nt887Δ1), PA1145 (K48R), PA2177 (N61S), PA2309 (A26V), PA2402 (A2368T), PA2599 (V101I), PA3089 (G202E), PA3254 (P131L), PA3313 (L307P), potA (nt6del1), PA4000 (P341L), PA4120 (P119S), PA4779 (L266P), PA4924 (D57G), ptxR (Q172R), pvdO (G165S), retS (G197S), secA (K800N)
PAOMS	IPM	2	m2	0.5	S	16	R	1	S	0.03	S	16	R	1	S	8	I	8	S	8	I	8	S	clpB (E485G), lpd3 (Q367R), PA0144 (G69S), PA0173 (L13P), PA0572 (D280G), PA0657 (R40C), oprD (nt887Δ1), PA1145 (K48R), pspC (nt262InsG), PA2177 (N61S), PA2309 (A26V), PA2402 (A2368T), PA2599 (V101I), PA3089 (G202E), PA3254 (P131L), PA3313 (L307P), potA (nt6Δ1), PA4000 (P341L), PA4120 (P119S), PA4779 (L266P), ptxR (Q172R), pvdO (G165S), retS (G197S), secA (K800N)
PAOMS	IMR	1	m1	0.5	S	32	R	1-2	S	0.25	S	16	R	1	S	8	I	8	S	8	I	8	S	PA0902 (nt858InsG), oprD (W277X), tolA (S12G), dgt (H244R), PA0123 (R131H), PA1810 (A505T), glpP (Y186H), PA2201 (A90T), PA2324 (T211A), PA2678 (V248A), pelE (W102R), xcpS (L189P), PA3122 (A68T), PA3205 (nt80InsC), PA3504 (nt1064InsC), PA3517 (E372G), PA3614 (G380D), secD (R163C), PA4058 (P106L), PA4173 (N87S), PA4398 (nt141InsC), phzS (A158T), PA4786 (V195A), PA4877 (P83S), PA5022 (G595S), PA534…
PAOMS	IMR	1	m2	0.5	S	32	R	1	S	0.25	S	16	R	1	S	8	I	8	S	16	I	16	S	PA0616 (nt190InsG), PA0902 (nt858InsG), oprD (W277X), tolA (S12G), dgt (H244R), PA0123 (R131H), PA1810 (A505T), PA2201 (A90T), PA2324 (T211A), PA2678 (V248A), pelE (W102R), xcpS (L189P), PA3122 (A68T), PA3205 (nt80InsC), PA3504 (nt1064insC), PA3517 (E372G), PA3614 (G380D), secD (R163C), PA4058 (P106L), PA4173 (N87S), PA4398 (nt141InsC), phzS (A158T), PA4786 (V195A), PA4877 (P83S), PA5022 (G595S),…
PAOMS	IMR	2	m1	0.5	S	32	R	1	S	0.25	S	8	R	1	S	8	I	8	S	16	I	8	S	tolA (S12G), dgt (H344R), phnW (A176V), PA0123 (R131H), PA0902 (nt858InsG), oprD (W340X), PA2201 (A90T), PA2374 (G42S), pelE (W102R), xcpS (L189P), PA3222 (A9T), PA3504 (nt1064InsC), PA3593 (Y94C), PA3614 (G380D), PA4058 (P106L), PA4087 (V25A), rplA (K94R), sahH (Y271H), PA4787 (R311C), dgcA (T276A), PA0850 (A139V), cynR (nt505InsG)
PAOMS	IMR	2	m2	0.5	S	32	R	1	S	0.25	S	16	R	1	S	8	I	8	S	8	I	8	S	PA0123 (R131H), oprD (P334S), tolA (S12G), dgt (H344R), ndvB (V306M), PA0159 (C310W), PA1810 (A508T), PA2201 (A90T), PA2324 (T211A), PA2678 (V248A), pelE (Q102R), PA3122 (A68T), PA3517 (E372G), PA3614 (G380D), PA3760 (H636R), secD (R163C), PA4058 (P106L), PA4173 (N87S), phzS (A158T), PA4341 (E158D), PA4786 (V195A), PA4877 (P83S), PA4886 (T257A), PA5022 (G595S), PA5340 (S110G), cls (Y290H), dgcA (…
PAOMS	MEM	1	m1	0.5	S	8	I	4	S	0.5	S	8	R	0.5	S	8	I	8	S	16	I	16	S	PA1140 (S2P), PA1346 (V410I), ccmG (S47G), PA1839 (R124C), copS (L309P), pelA (D423G), PA0325 (A214T), PA1734 (nt99Δ1), PA3327 (F242L), PA3518 (H29R), recJ (R69W), PA4011 (L213P), cupB3 (T206A), PA4153 (V42A), mexR (D89N), gatB (Y287H), pilS (L386P), yajR (nt741InsC), PA4913 (T134A), PA5309 (L108P), algC (I192V), PA0655 (I215T)
PAOMS	MEM	1	m2	0.5	S	8	I	4	S	0.5	S	8	R	1	S	16	R	16	R	16	I	8	S	PA1140 (S2P), PA1346 (V410I), ccmG (S47G), PA1839 (R124C), PA1918 (F417S), copS (L309P), pelA (D423G), wzy (R251X), PA0325 (A214T), PA3327 (F242L), PA3518 (H29R), PA3623 (nt532InsC), recJ (R69W), PA4011 (L213P), cupB3 (T206A), PA4153 (V42A), mexR (D89N), gatB (Y287H), pilS (L386P), PA4913 (T134A), PA5309 (L108P), algC (I192V), PA0655 (I215T)
PAOMS	MEM	2	m1	2	S	16	R	4	S	2	S	16	R	1	S	16	R	16	R	32	R	16	S	algC (I192V), aprF (D205G), fptA (Y290C), lpxK (S2L), nalC (Q25X), oprD (W417X), PA0325 (A214T), PA0507 (nt367del1), nirC (nt286InsG), PA0828 (D112G), PA1140 (S2P), PA1199 (Y130C), PA1214 (R437H), PA1286 (V43A), PA1346 (V410I), PA2662 (A179V), PA3327 (F242L), PA3346 (Y234C), PA3518 (H29R), PA5307 (W393R), PA5473 (T546A), pcs (A15T), plsB (P81L), pscI (M78V), recJ (R69W)
PAOMS	MEM	2	m2	2	S	32	R	4	S	1	S	8	R	1	S	16	R	16	R	32	R	16	S	algC (I192V), aprF (D205G), fptA (Y290C), gatB (Y287H), lpxK (S2L), nalC (Q25X), oprD (W417X), PA0325 (A214T), PA0507 (nt367Δ1), nirC (nt286InsG), PA0828 (D112G), PA1140 (S2P), PA1199 (Y130C), PA1214 (R437H), PA1286 (V43A), PA1346 (V410I), PA2662 (A179V), PA3327 (F242L), PA3346 (Y234C), PA3518 (H29R), PA5307 (W393R), PA5473 (T546A), pcs (A15T), plsB (P81L), pscI (M78V), recJ (R69W)
PAOMS	MEV	1	m1	0.5	S	16	R	1	S	0.12	S	8	R	1	S	8	I	8	S	16	I	8	S	tolA (S12G), fgtA (T253I), dgt (H344R), PA0123 (R131H), oprD (G307D), PA2201 (A90T), PA2209 (S221G), PA0241 (I60T), pelE (W102R), xcpS (L189P), PA3517 (E372G), PA3614 (G380D), ybeZ (nt7InsC), secD (R163C), PA4058 (P106L), PA4073 (P337S), PA4803 (V115A), PA4877 (P83S), rmlB (V347M), PA5340 (S110G), dgcA (T276A)
PAOMS	MEV	1	m2	0.25	S	32	R	1	S	0.12	S	8	R	0.5	S	8	I	8	S	8	I	8	S	PA1458 (H686R), cysP (S66P), PA2402 (A2368T), mexF (A54T), nagZ (G306D), pelF (N298S), xcpS (A291V), PA2308 (nt459InsC), PA3248 (A62V), PA3532 (N118S), algG (A49T), PA0434 (F564L), PA4636 (E184K), purD (V246A), retS (G197S), irlR (D185N), PA5029 (R300W), hutU (Y538C), ybeZ (nt7Δ1), PA5218 (A163V), PA5402 (V136A), lepB (V75A)
PAOMS	MEV	2	m1	2	S	32	R	4	S	1	S	16	R	2	S	16	R	16	R	32	R	16	S	algC (I192V), aprF (D205G), fptA (Y290C), gatB (Y287H), lpxK (S2L), nalC (Q25X), oprD (W417X), PA0325 (A214T), PA0507 (nt367Δ1), nirC (nt286InsG), PA0828 (D112G), PA1140 (S2P), PA1199 (Y130C), PA1214 (R437H), PA1286 (V43A), PA1346 (V410I), PA2662 (A179V), PA3327 (F242L), PA3346 (Y234C), PA3518 (H29R), PA5307 (W393R), PA5473 (T546A), pcs (A15T), plsB (P81L), pscI (M78V), recJ (R69W)
PAOMS	MEV	2	m2	1	S	32	R	2	S	0.03	S	16	R	1	S	16	R	16	R	64	R	32	R	algE (G315D), aroP2 (A389V), cyoE (S177P), ftsI (E466K), oprD (W339X), PA0682 (R7C), PA0859 (H27R), PA2073 (A104T), PA2402 (A2368T), PA2478 (G386S), PA3329 (X443X), PA3723 (R65C), PA3749 (F131L), PA4343 (T94M), pilD (nt323InsC), PA4719 (G273D), PA5181 (V749I), pmbA (I88V), retS (G197S)
PAOMS	ATM	1	m1	2	S	64	R	4	S	0.12	S	4	I	0.5	S	2	S	2	S	32	R	8	S	yggJ (nt530InsG), PA1140 (S2P), PA1346 (V410I), pcrD (D227G), PA1897 (F118L), mexX (G252S), sppR (nt709InsG), PA2214 (V194A), PA2842 (Q249R), dacB (G427S), PA3215 (nt127InsG), PA3417 (P284L), PA3518 (H29R), surE (T105A), recJ (R69W), PA4023 (A106T), PA4288 (Y89H), PA0440 (R328H), gatA (A306T), gatB (Y287H), PA4541 (A1118T), PA4894 (W186X), PA4929 (L668P), pilQ (Q71X), pyrQ (F89L), PA0682 (L63P), …
PAOMS	ATM	1	m2	4	S	128	R	8	S	0.25	S	8	R	0.5	S	4	I	4	S	64	R	16	S	tolA (S12G), flgE (T411I), dgt (H344R), napC (C85R), PA0123 (R131H) cupC3 (nt1991InsG), cyoB (T201A), PA2201 (A90T), atuA (W354X), pelE (W102R), xcpS (L189P), leuC (T281A), PA3614 (G380D), PA4058 (P106L), PA4071 (nt247InsC), ampR (D135N), glnK (A99V), dgcA (T276A), mucD (A16V)
PAOMS	ATM	2	m1	4	S	128	R	32	R	0.25	S	8	R	0.5	S	4	I	4	S	64	R	16	S	algC (I192V), cysP (nt730InsG), fecA (A689T), gatB (Y287H), glnE (I313V), mreD (H94R), nadB (V397A), nadE (V174I), PA0290 (S156G), PA0325 (A214T), PA1140 (S2P), PA1346 (V410I), xqhB (nt1301InsG), PA1856 (S124P), PA1874 (P881S), PA2361 (A879V), dacB (nt1338InsG), PA3132 (H84R), PA3327 (F242L), PA3518 (H29R), PA3772 (G45S), PA4099 (Y376H), PA5106 (L187F), pqqF (T146A), recJ (R69W), sdsA1 (Y445C), v…
PAOMS	ATM	2	m2	4	S	128	R	32	R	2	S	4	I	0.5	S	4	I	4	S	64	R	16	S	algC (I192V), cysP (nt730InsG), gatB (Y287H), glnE (I313V), nadB (V397A), PA0325 (A214T), PA1140 (S2P), PA1346 (V410I), xqhB (nt1301InsG), PA1856 (S124P), PA2462 (N5392S), dacB (L402P), PA3327 (F242L), PA3417 (T263A), PA3518 (H29R), PA3772 (G45S), PA4099 (Y376H), PA4518 (A25T), phzM (T274I), recJ (R69W), sdsA1 (Y445C)
PAOMS	ATA	1	m1	1	S	16	R	4	S	0.25	S	4	I	0.5	S	8	I	8	S	32	R	32	R	PA0625 (nt1976InsG), PA1107 (F235L), phoP (E184G), PA1340 (V29I), PA1383 (T256I), PA1387 (nt276InsC), ccoP2 (A281T), glgB (H601Y), ptxR (Q172R), PA2355 (R152C), PA2402 (A2368T), PA2462 (nt668InsC), snr1 (D439G), PA3254 (P131L), PA3313 (L307P), PA3324 (S158N), PA4000 (P341L), mexR (L57P), dht (G32S), PA4534 (E126G), retS (G197S), desT (A91T), waaL (I60M), PA0572 (D280G), PA0657 (R40C)
PAOMS	ATA	1	m2	1	S	8	I	4	S	0.12	S	4	I	0.5	S	4	I	4	S	32	R	32	R	braF (G10D), PA1760 (A783V), PA2402 (A2368T), PA2529 (G71S), PA0259 (G458S), ctpH (nt509InsC), PA2609 (A299T), ycfD (nt380Δ3), glpR (nt9InsC), PA0391 (G598S), mexR (Q106X), secA (P884L), PA4571 (S209N), retS (G197S), PA4879 (G86D), PA0530 (S69G), dsbA (Q156R), PA0821 (A180V), ytnM (nt410InsCGG)
PAOMS	ATA	2	m1	1	S	8	I	2	S	1	S	8	R	0.5	S	8	I	8	S	32	R	32	R	algC (I192V), aprF (D205G), fptA (Y290C), ftsI (A244T), gatB (Y287H), lpxK (S2L), PA0325 (A214T), PA0507 (nt367Δ1), nirC (nt286InsG), PA0828 (D112G), PA1140 (S2P), PA1199 (Y130C), PA1214 (R437H), PA1286 (V43A), PA1346 (V410I), PA2662 (A179V), PA3327 (F242L), PA3518 (H29R), PA5307 (W393R), pchE (Y1409C), pcs (A15T), plsB (P81L), pscI (M78V), recJ (R69W)
PAOMS	ATA	2	m2	1	S	16	R	4	S	0.25	S	4	I	1	S	8	I	8	S	32	R	32	R	algC (W304R), codA (G232S), dhcB (V171A), dsbA (Q156R), fliI (Q24X), nalC (G125D), PA0391 (G598S), PA0530 (S69G), PA0821 (A180V), PA1339 (P134L), PA2402 (A2368T), PA2529 (G71S), ctpH (nt509InsC), ycfD (nt380Δ3), glpR (nt9InsC), PA3883 (R100Q), PA3950 (G387S), PA4571 (S209N), phnA (H258R), retS (G197S), thrC (R399C)
ST111			WT	0.5	S	8-16	I-R	1	S	0.03	S	8	R	0.5	S	4	I	4	S	4	I	1	S	gyrA (T83I), mexY (G530S), dacB (nt664InsGGCCT), oprD (nt991InsAC), parS (L137P), blaCARB-2	blaCARB-2
ST111	CTZ	1	m1	8	R	32	R	16	R	0.12	S	1	I	0.5	S	4	I	4	S	8	I	2	S	ampC (G183D)
ST111	CTZ	1	m2	16	R	64	R	8	S	0.12	S	1	I	0.5	S	4	I	4	S	8	I	2	S	ampC (E247K)
ST111	CTZ	2	m1	16	R	64	R	16	R	0.12	S	0.5	I	0.5	S	4	I	4	S	8	I	2	S	ampC (aa235Δ7)
ST111	CTZ	2	m2	8	R	32	R	8	S	0.12	S	1	I	0.5	S	4	I	4	S	8	I	2	S	ampC (G183D)
ST111	CAZ	1	m1	2	S	32	R	2	S	0.03 (2 ε-test)	S	8	R	0.5	S	8	I	8	S	32	R	2	S	Δ15K (PA4512-PA4522)-piuCD, ampD
ST111	CAZ	1	m2	2	S	32	R	1	S	0.03	S	8	R	0.5	S	8	I	8	S	32	R	2	S	ampD (nt187InsGTTGGCCAGACGCTTAC)
ST111	CAZ	2	m1	2	S	32	R	2	S	0.03	S	8	R	0.5	S	8	I	8	S	32	R	4	S	ampD (nt47InsCAGACGCTTAC)
ST111	CAZ	2	m2	2	S	32	R	2	S	0.03	S	8	R	0.5	S	8	I	8	S	32	R	4	S	ampD (nt39CCGCCACTG)
ST111	CZA	1	m1	8	R	32	R	16	R	0.12	S	1	I	0.5	S	4	I	4	S	8	I	2	S	ampC (G183D)
ST111	CZA	1	m2	16	R	64	R	16	R	0.12	S	0.5	I	0.5	S	4	I	4	S	8	I	2	S	ampC (aa235Δ7)
ST111	CZA	2	m1	8	R	32	R	16	R	0.12	S	1	I	0.5	S	4	I	4	S	8	I	2	S	ampC (G183D)
ST111	CZA	2	m2	8	R	32	R	16	R	0.12	S	0.5	I	0.5	S	4	I	4	S	8	I	2	S	ampC (aa235Δ7)
ST111	FDC	1	m1	0.5	S	8	I	1	S	0.12	S	8	R	0.5	S	4	I	4	S	4	I	2	S	PA0819 (T77I)
ST111	FDC	1	m2	0.5	S	8	I	1	S	0.25	S	8	R	0.5	S	4	I	4	S	4	I	2	S	PA0819 (T77I)
ST111	FDC	2	m1	0.5	S	8	I	1	S	0.25	S	4	I	0.5	S	4	I	4	S	4	I	1	S	upstream_fecI (nt4367239InsA)
ST111	FDC	2	m2	0.5	S	8	I	1	S	0.25	S	8	R	0.5	S	4	I	4	S	4	I	1	S	piuD (E157X), ynbD (R261H)
ST111	IPM	1	m1	0.5	S	16	R	2	S	0.03	S	32	R	2	S	16	R	16	R	16	I	2	S	spoT (aa121insMA)
ST111	IPM	1	m2	0.5	S	16	R	2	S	0.03	S	32	R	2	S	16	R	16	R	16	I	2	S	spoT (aa121insMA)
ST111	IPM	2	m1	0.5	S	8	I	2	S	0.03	S	32	R	2	S	16	R	16	R	16	I	2	S	PA2529 (nt609InsG), rpoN (nt1413InsA)
ST111	IPM	2	m2	0.5	S	8	I	2	S	0.03	S	32	R	2	S	16	R	16	R	16	I	2	S	aroC (nt94Δ1)
ST111	IMR	1	m1	1	S	16	R	1	S	0.03	S	16	R	2	S	4	I	4	S	8	I	1	S	mexB (R620C)
ST111	IMR	1	m2	1	S	32	R	1	S	0.03	S	16	R	2	S	4	I	4	S	8	I	1	S	mexB (R620C)
ST111	IMR	2	m1	1	S	32	R	1	S	0.03	S	16	R	2	S	4	I	4	S	8	I	1	S	mexB (R620C)
ST111	IMR	2	m2	1	S	16	R	1	S	0.03	S	16	R	2	S	4	I	4	S	8	I	1	S	mexB (R620C)
ST111	MEM	1	m1	0.5	S	16	R	1	S	0.03	S	16	R	1	S	8	I	8	S	16	I	8	S	nalD (H50P)
ST111	MEM	1	m2	0.5	S	16	R	2	S	0.06	S	16	R	1	S	16	R	16	R	16	I	8	S	mexR (nt325InsC)
ST111	MEM	2	m1	0.5	S	16	R	2	S	0.03	S	16	R	1	S	16	R	16	R	16	I	8	S	nalD (G45D), PA1569 (G436D)
ST111	MEM	2	m2	0.5	S	32	R	2	S	0.03	S	16	R	1	S	16	R	16	R	16	I	8	S	nalD (G45D)
ST111	MEV	1	m1	0.5	S	16	R	2	S	0.03	S	16	R	1	S	16	R	16	R	8	I	4	S	nalD (nt126Δ7)
ST111	MEV	1	m2	0.5	S	16	R	1	S	0.03	S	16	R	1	S	8	I	8	S	16	I	8	S	mexR (nt366InsC)
ST111	MEV	2	m1	0.5	S	32	R	2	S	0.03	S	16	R	1	S	16	R	16	R	16	I	8	S	nalD (T11N)
ST111	MEV	2	m2	0.5	S	32	R	2	S	0.03	S	16	R	1	S	16	R	16	R	16	I	8	S	nalD (T11N)
ST111	ATM	1	m1	2	S	32	R	2	S	0.03	S	8	R	0.5	S	4	I	4	S	32	R	4	S	ampD (nt108InsAA)
ST111	ATM	1	m2	1	S	16	R	2	S	0.03	S	8	R	0.5	S	4	I	4	S	32	R	4	S	ampD (aa83InsL)
ST111	ATM	2	m1	2	S	32	R	2	S	0.03	S	16	R	0.5	S	4	I	4	S	32	R	4	S	ampD (nt113Δ1)
ST111	ATM	2	m2	2	S	32	R	2	S	0.03	S	8	R	0.5	S	8	I	8	S	32	R	4	S	ampD (nt129InsACAGTTCGGC)
ST111	ATA	1	m1	0.5	S	16	R	2	S	0.06	S	16	R	1	S	16	R	16	R	16	I	8	S	mexR (E109X)
ST111	ATA	1	m2	0.5	S	16	R	2	S	0.06	S	16	R	1	S	8	I	8	S	8	I	8	S	mexR (nt255InsGC)
ST111	ATA	2	m1	0.5	S	16	R	2	S	0.06	S	16	R	1	S	16	R	16	R	16	I	8	S	mexR (nt251Δ2)
ST111	ATA	2	m2	0.5	S	32	R	2	S	0.06	S	16	R	1	S	16	R	16	R	16	I	8	S	mexR (nt8InsT)
ST175			WT	1	S	16	R	2	S	0.015	S	16	R	1-2	S	8	I	8	S	8	I	8	S	gyrA (T83I, D87N), parC (S87W), mexZ (G195D), ampR (G154R), oprD (Q142X)
ST175	CTZ	1	m1	32	R	128	R	16	R	0.12	S	2	I	2	S	8	I	8	S	16	I	8	S	ampC (aa245Δ3)
ST175	CTZ	1	m2	16	R	32	R	16	R	0.03	S	2	I	1	S	4	I	4	S	8	I	8	S	ampC (G183D)
ST175	CTZ	2	m1	32	R	128	R	16	R	0.12	S	2	I	2	S	8	I	8	S	16	I	8	S	ampC (aa245Δ3)
ST175	CTZ	2	m2	16	R	32	R	16	R	0.03	S	2	I	1	S	4	I	4	S	8	I	8	S	ampC (G183D)
ST175	CAZ	1	m1	2	S	64	R	4-8	S	0.03	S	16	R	1	S	8	I	8	S	64	R	16	S	dacB (nt143InsT)
ST175	CAZ	1	m2	4	S	64	R	16	R	0.03	S	16	R	2	S	16	R	16	R	32	R	8	S	dacB (nt64InsATGGGTTGACCACT)
ST175	CAZ	2	m1	4	S	64	R	16	R	0.03	S	16	R	2	S	16	R	16	R	64	R	16	S	dacB (N317H)
ST175	CAZ	2	m2	4	S	64	R	16	R	0.03	S	16	R	2	S	16	R	16	R	64	R	16	S	dacB (N317H)
ST175	CZA	1	m1	16	R	32	R	16	R	0.03	S	2	I	1	S	4	I	4	S	8	I	8	S	ampC (G183D)
ST175	CZA	1	m2	16	R	32	R	16	R	0.03	S	2	I	1	S	4	I	4	S	8	I	8	S	ampC (G183D)
ST175	CZA	2	m1	16	R	32	R	16	R	0.03	S	2	I	1	S	4	I	4	S	8	I	8	S	ampC (G183D)
ST175	CZA	2	m2	16	R	32	R	16	R	0.03	S	2	I	1	S	4	I	4	S	8	I	8	S	ampC (G183D)
ST175	FDC	1	m1	1	S	16	R	2	S	0.03	S	8	R	1	S	8	I	8	S	8	I	8	S	upstream_PA3565 (3996534InsAGTTAA)
ST175	FDC	1	m2	1	S	16	R	2	S	0.03	S	8	R	1	S	8	I	8	S	8	I	8	S	PA1471 (aa48InsT), upstream_PA2038 (2229098InsAGA)
ST175	FDC	2	m1	1	S	16	R	4	S	0.03	S	8	R	2	S	8	I	8	S	8	I	8	S	PA1796.3 (aa25InsE), PA2538 (aa20InsSC)
ST175	FDC	2	m2	1	S	16	R	4	S	0.03	S	8	R	1	S	8	I	8	S	8	I	8	S	upstream_PA3723 (4168847ΔT)
ST175	IPM	1	m1	1	S	16	R	2	S	0.015	S	32	R	4	R	16	R	16	R	16	I	8	S	PA2292 (Q72R), dbpA (P348S)
ST175	IPM	1	m2	2	S	16	R	4	S	0.015	S	32	R	4	R	16	R	16	R	16	I	16	S	PA2289 (nt1172InsGAGGCCACCCC), cbrA (T637P)
ST175	IPM	2	m1	2	S	32	R	4	S	0.015	S	64	R	8	R	16	R	16	R	16	I	8	S	purB (D275G)
ST175	IPM	2	m2	2	S	32	R	4	S	0.03	S	64	R	8	R	16	R	16	R	32	R	16	S	purB (D275G)
ST175	IMR	1	m1	2	S	64	R	16	R	0.06	S	64	R	8	R	32	R	32	R	64	R	16	S	aroB (nt284Δ19)
ST175	IMR	1	m2	2	S	64	R	16	R	0.06	S	64	R	8	R	32	R	32	R	64	R	16	S	hmgA (D298A), aroB (S136L)
ST175	IMR	2	m1	2	S	64	R	16	R	0.06	S	64	R	8	R	32	R	32	R	64	R	32	R	PA1068 (W467R), aroB (L22P)
ST175	IMR	2	m2	2	S	64	R	16	R	0.06	S	32	R	8	R	16	R	16	R	64	R	16	S	aroB (R238C)
ST175	MEM	1	m1	1	S	32	R	8	S	0.12	S	16	R	2	S	32	R	32	R	32	R	16	S	mexR (T130P)
ST175	MEM	1	m2	1	S	32	R	8	S	0.12	S	16	R	4	R	16	R	16	R	32	R	32	R	mexR (T130P)
ST175	MEM	2	m1	1	S	16	R	8	S	0.06	S	16	R	4	R	32	R	32	R	32	R	32	R	upstream_mexR (429220 G>T)
ST175	MEM	2	m2	1	S	32	R	8	S	0.12	S	16	R	4	R	32	R	32	R	32	R	32	R	mexR (T130P)
ST175	MEV	1	m1	1	S	32	R	8	S	0.12	S	16	R	4	R	32	R	32	R	32	R	32	R	mexR (T130P)
ST175	MEV	1	m2	1	S	32	R	8	S	0.12	S	16	R	4	R	32	R	16	R	32	R	32	R	mexR (G101E)
ST175	MEV	2	m1	1	S	16	R	8	S	0.25	S	16	R	4	R	32	R	32	R	32	R	32	R	mexR (aa87Δ4)
ST175	MEV	2	m2	1	S	32	R	8	S	0.12	S	16	R	4	R	32	R	32	R	32	R	32	R	mexR (Y3X)
ST175	ATM	1	m1	4	S	64	R	16	R	0.03	S	16	R	2	S	16	R	16	R	32	R	16	S	dacB (W459X)
ST175	ATM	1	m2	4	S	64	R	8	S	0.03	S	16	R	2	S	8	I	8	S	64	R	16	S	dacB (L86P)
ST175	ATM	2	m1	4	S	64	R	16	R	0.03	S	16	R	2	S	16	R	16	R	64	R	16	S	dacB (W273X)
ST175	ATM	2	m2	4	S	64	R	16	R	0.03	S	16	R	2	S	16	R	16	R	64	R	16	S	dacB (nt1118InsCG)
ST175	ATA	1	m1	1	S	32	R	8	S	0.12	S	16	R	4	R	16	R	16	R	32	R	32	R	mexR (R63H)
ST175	ATA	1	m2	1	S	16	R	8	S	0.06	S	16	R	2	S	32	R	32	R	32	R	32	R	mexR (L57Q)
ST175	ATA	2	m1	2	S	32	R	8	S	0.06	S	16	R	4	R	32	R	32	R	32	R	32	R	mexR (nt80InsA)
ST175	ATA	2	m2	2	S	32	R	16	R	0.12	S	16	R	4	R	32	R	32	R	32	R	32	R	mexR (nt80InsA)
ST235			WT	1	S	16	R	2	S	0.5-1	S	16	R	1-2	S	8	I	8	S	8	I	8	S	gyrA (T83I), parC (S87L), mexZ (V48A), oprD (nt1205InsC), pmrB (V344M), blaOXA-2	blaOXA-2
ST235	CTZ	1	m1	16	R	64	R	32	R	2	S	16	R	2	S	16	R	16	R	16	I	8	S	blaOXA-838 (N148K)	blaOXA-838 (N148K)
ST235	CTZ	1	m2	16	R	32	R	32	R	2	S	16	R	2	S	16	R	16	R	16	I	8	S	blaOXA-838 (N148K)	blaOXA-838 (N148K)
ST235	CTZ	2	m1	16	R	64	R	16-32	R	0.5	S	16	R	2	S	16	R	16	R	16	I	8	S	blaOXA-838 (N148K)	blaOXA-838 (N148K)
ST235	CTZ	2	m2	16	R	64	R	32	R	1	S	16	R	1	S	16	R	16	R	16	I	8	S	blaOXA-226 (W159R)	blaOXA-226 (W159R)
ST235	CAZ	1	m1	1	S	32	R	8	S	2	S	16	R	2	S	16	R	16	R	16	I	16	S	Δ111K (PA1940-PA2041)-hmgA, mexXYZ, galU
ST235	CAZ	1	m2	1	S	64	R	8	S	2	S	16	R	2	S	16	R	16	R	32	R	32	R	Δ111K (PA1940-PA2041)-hmgA, mexXYZ, galU
ST235	CAZ	2	m1	32	R	64	R	32	R	1	S	16	R	2	S	8	I	8	S	8	I	8	S	blaOXA-226 (W159R)	blaOXA-226 (W159R)
ST235	CAZ	2	m2	2	S	32	R	8	S	1	S	16	R	4	R	16	R	16	R	32	R	32	R	Δ265K (PA1965-PA2228)-hmgA, mexXYZ, galU
ST235	CZA	1	m1	16	R	64	R	32	R	1	S	16	R	2	S	16	R	16	R	16	I	8	S	blaOXA-415 (G162D)	blaOXA-415 (G162D)
ST235	CZA	1	m2	32	R	64	R	32	R	2	S	16	R	2	S	16	R	16	R	16	I	8	S	blaOXA-226 (W159R)	blaOXA-226 (W159R)
ST235	CZA	2	m1	16	R	64	R	16	R	0.5	S	16	R	2	S	16	R	16	R	16	I	8	S	blaOXA-415 (G162D)	blaOXA-415 (G162D)
ST235	CZA	2	m2	16	R	64	R	32	R	1	S	16	R	1	S	16	R	16	R	8	I	8	S	blaOXA-226 (W159R)	blaOXA-226 (W159R)
ST235	FDC	1	m1	2	S	16	R	4	S	8	R	16	R	1	S	8	I	8	S	8	I	8	S	piuD (G354V)
ST235	FDC	1	m2	2	S	16	R	4	S	8	R	16	R	1	S	8	I	8	S	8	I	8	S	piuD (Y720X), oprN (A234T)
ST235	FDC	2	m1	2	S	16	R	4	S	8	R	16	R	1	S	8	I	8	S	8	I	8	S	piuD (Q604X), PA2108 (A265T)
ST235	FDC	2	m2	2	S	16	R	4	S	8	R	16	R	1	S	8	I	8	S	8	I	8	S	piuD (nt1772Δ13)
ST235	IPM	1	m1	1	S	16	R	4	S	0.5	S	32	R	8	R	64	R	64	R	16	I	16	S	clpV3 (nt2545Δ2)
ST235	IPM	1	m2	1	S	16	R	4	S	1	S	32	R	8	R	64	R	64	R	16	I	8	S	tla3 (nt600Δ1), PA3039 (nt174InsG)
ST235	IPM	2	m1	2	S	32	R	4	S	1	S	32	R	4	R	64	R	64	R	16	I	16	S	sdhA (T257A), oprQ (nt1134InsAAGAAGTACGG)
ST235	IPM	2	m2	2	S	32	R	8	S	1	S	32	R	8	R	64	R	64	R	16	I	16	S	sdhA (T257A)
ST235	IMR	1	m1	1	S	16	R	8	S	1	S	32	R	8	R	16	R	16	R	32	R	32	R	PA1960 (V12M), aroC (S295F), PA5290 (aa75InsX)
ST235	IMR	1	m2	1	S	16	R	8	S	2	S	32	R	8	R	16	R	16	R	32	R	32	R	aroB (K149Q), oprQ (nt148InsGTACGGT), PA0562 (nt673∆1)
ST235	IMR	2	m1	2	S	16	R	4	S	1	S	32	R	8	R	16	R	16	R	32	R	32	R	aroC (aa271InsRRHP)
ST235	IMR	2	m2	1	S	16	R	8	S	2	S	32	R	8	R	16	R	16	R	32	R	32	R	aroB (N242H)
ST235	MEM	1	m1	1	S	32	R	4	S	2	S	16	R	4	R	32	R	32	R	32	R	16	S	mexR (K44M)
ST235	MEM	1	m2	0.5	S	32	R	4	S	1	S	16	R	2	S	32	R	32	R	16	I	16	S	mexR (A66T)
ST235	MEM	2	m1	1	S	32	R	8	S	2	S	16	R	4	R	32	R	32	R	32	R	32	R	mexR (E76K)
ST235	MEM	2	m2	1	S	32	R	4	S	2	S	16	R	4	R	32	R	32	R	32	R	32	R	mexR (M1I)
ST235	MEV	1	m1	1	S	32	R	4	S	2	S	16	R	4	R	16	R	32	R	16	I	8	S	mexR (M1I)
ST235	MEV	1	m2	1	S	32	R	4	S	2	S	16	R	4	R	32	R	32	R	16	I	8	S	mexR (M1I)
ST235	MEV	2	m1	1	S	16	R	4	S	1	S	16	R	4	R	32	R	32	R	16	I	16	S	ilvI (nt807Δ10)
ST235	MEV	2	m2	1	S	16	R	4	S	1	S	16	R	4	R	32	R	32	R	16	I	8	S	leuS (R824S), PA1371 (nt29InsTGTA)
ST235	ATM	1	m1	1	S	64	R	8	S	2	S	16	R	4	R	16	R	16	R	32	R	32	R	Δ210K (PA1874-PA2055)-cirA, hmgA, mexXYZ, galU
ST235	ATM	1	m2	1	S	32	R	8	S	1	S	16	R	2	S	16	R	16	R	32	R	32	R	Δ290K (PA1965-PA2217)-hmgA, mexXYZ, galU
ST235	ATM	2	m1	1	S	32	R	8	S	1	S	16	R	4	R	16	R	16	R	32	R	16	S	Δ189K (PA2009-PA2179)-hmgA, mexXYZ, galU
ST235	ATM	2	m2	1	S	32	R	8	S	1	S	16	R	4	R	16	R	16	R	32	R	16	S	Δ250K (PA1999-PA2217)-hmgA, mexXYZ, galU
ST235	ATA	1	m1	1	S	16	R	8	S	1	S	16	R	4	R	16	R	16	R	32	R	32	R	nalD (nt450Δ14)
ST235	ATA	1	m2	2	S	32	R	8	S	2	S	16	R	2	S	16	R	16	R	32	R	32	R	cpxR (E84K)
ST235	ATA	2	m1	1	S	32	R	8	S	2	S	16	R	4	R	16	R	16	R	32	R	32	R	galU (K25R)
ST235	ATA	2	m2	1	S	32	R	8	S	1	S	16	R	4	R	16	R	16	R	32	R	32	R	Δ290K (PA1965-PA2217)-hmgA, mexXYZ, galU
